# Supplementary material for: Pervasive transcription fine-tunes replication origin activity
Source: eLife. 2018 Dec 17;7:e40802. doi: 10.7554/eLife.40802 (PMC6314782; doi:10.7554/eLife.40802)
Supplement: Supplementary file 1. [file elife-40802-supp1.xlsx]

## Sheet: Supplementary Table 1
Candelli et al., Supplementary Table 1
Chromosome	Strand	Coordinate (5' end of T-rich ACS)	Total transcription over a 100nt window starting at coordinate
chrXIII	+	634522	180.726
chrXI	-	55865	103.315
chrXV	-	85365	94.9782
chrIX	+	214732	91.4053
chrXV	+	729795	84.2596
chrXVI	+	749117	78.9004
chrIV	+	253840	76.2207
chrX	+	99505	64.3112
chrXII	-	794207	62.8225
chrXIV	+	61694	59.5474
chrXIII	+	805162	58.0588
chrIV	-	86124	56.2723
chrXVI	-	43150	54.7836
chrXII	+	156700	46.447
chrVII	-	977906	46.447
chrIV	-	329741	45.2561
chrIV	+	921736	44.6606
chrIV	-	484034	44.3628
chrX	-	654244	40.79
chrIV	-	640062	40.79
chrV	+	212455	40.79
chrX	+	337048	39.8968
chrIX	+	357222	37.8126
chrXVI	+	289531	36.3239
chrX	-	67713	35.4307
chrXII	-	888741	35.4307
chrXII	+	1007235	35.133
chrX	+	298616	34.2398
chrXVI	+	384592	34.2398
chrVIII	+	168596	33.3466
chrXIII	-	94390	33.0488
chrXIV	-	449533	32.1556
chrII	-	408003	32.1556
chrXII	+	1013785	29.1782
chrXI	+	98386	28.8805
chrVII	-	388847	28.8805
chrXII	-	459091	28.5828
chrXV	+	113894	27.9873
chrIV	+	123676	27.9873
chrIV	+	1404322	27.6896
chrV	-	145713	27.0941
chrII	+	622713	26.7963
chrIV	-	1166170	26.7963
chrXV	+	766690	25.9031
chrXIV	-	196224	25.3077
chrXVI	-	695618	23.819
chrIV	-	567676	23.819
chrXV	+	35713	23.5212
chrXI	+	388662	23.2235
chrXIII	+	611318	23.2235
chrVII	-	508909	22.9258
chrXIV	-	89754	22.9258
chrXVI	+	684405	22.628
chrXIII	+	468236	22.0326
chrII	+	757442	22.0326
chrIII	-	108968	21.7348
chrIX	-	136287	21.4371
chrIV	+	1057887	21.4371
chrIII	+	224854	20.5439
chrXII	-	450660	20.2461
chrVII	-	834667	20.2461
chrVI	+	216469	19.9484
chrII	-	741741	19.6507
chrIV	+	1276267	18.7574
chrVIII	-	501945	18.4597
chrXVI	-	842851	18.4597
chrXIV	-	280062	18.162
chrXIII	-	758417	18.162
chrIX	-	105966	17.5665
chrXIV	-	635830	16.6733
chrVII	+	163240	16.6733
chrIV	+	1240919	16.0778
chrIX	+	175170	15.7801
chrXII	+	659892	15.7801
chrIII	+	132037	15.7801
chrXIV	-	169747	15.4823
chrVIII	-	447792	14.8869
chrI	-	124522	14.5891
chrXII	-	1024151	14.2914
chrXIV	+	609532	14.2914
chrXIII	+	649361	13.9936
chrXIII	+	31767	13.9936
chrXIV	-	412438	13.9936
chrXV	+	656702	13.6959
chrXVI	-	933164	13.1004
chrI	-	70433	13.1004
chrXIV	-	546145	13.1004
chrIV	-	555396	13.1004
chrV	-	406902	13.1004
chrVII	+	715315	13.1004
chrXVI	+	116593	13.1004
chrX	-	736905	12.8027
chrII	-	237834	12.8027
chrXIV	-	28653	12.2072
chrV	-	59469	11.9095
chrV	+	549585	11.9095
chrX	+	540302	11.9095
chrXI	-	612045	11.9095
chrXII	+	231250	11.9095
chrVII	-	421284	11.6118
chrIX	-	412000	11.6118
chrVIII	+	245789	11.6118
chrXV	-	874367	11.6118
chrII	-	170222	10.7185
chrVIII	+	64300	10.7185
chrX	+	711661	10.7185
chrXIV	+	322000	10.7185
chrII	-	255040	10.1231
chrV	+	94056	10.1231
chrXII	-	513085	10.1231
chrXII	+	91466	10.1231
chrXV	+	167002	10.1231
chrXI	+	416878	9.82533
chrXIII	+	371020	9.82533
chrIV	-	212593	9.52759
chrV	-	173807	9.52759
chrXV	+	908307	9.52759
chrXIII	+	772677	9.22985
chrI	+	176232	8.93212
chrIV	-	1110132	8.93212
chrVII	-	485113	8.93212
chrXIV	-	250464	8.63438
chrI	+	159951	8.33664
chrII	+	28985	8.33664
chrVII	-	660002	8.33664
chrIII	+	74522	8.0389
chrXV	+	783387	8.0389
chrXI	+	642412	7.74117
chrIV	+	408131	7.74117
chrVII	+	203975	7.74117
chrII	+	326153	7.74117
chrXV	+	436792	7.44343
chrXVI	+	73105	7.44343
chrVII	-	64457	7.44343
chrXIV	-	691677	7.44343
chrXV	-	337483	7.44343
chrXII	-	412854	6.84796
chrIV	-	1302755	6.84796
chrXIII	+	815391	6.84796
chrX	+	729813	6.55022
chrXIII	-	184017	6.40135
chrII	-	198385	6.25248
chrXII	-	373328	5.95474
chrXIV	+	499038	5.95474
chrVIII	-	133530	5.95474
chrIV	+	913856	5.65701
chrXIV	-	561326	5.65701
chrXIII	-	535769	5.35927
chrIX	-	342028	5.06153
chrXV	+	72688	5.06153
chrXIII	+	263126	4.7638
chrIV	+	1461899	4.46606
chrXII	-	289421	4.46606
chrIII	-	39591	4.46606
chrVII	-	352864	4.46606
chrV	+	353582	4.16832
chrVIII	+	556137	4.16832
chrIV	+	806100	4.16832
chrIV	+	702924	4.16832
chrIV	-	505517	4.16832
chrIV	-	1159450	4.16832
chrVII	+	888415	4.16832
chrXVI	-	777094	4.16832
chrIV	-	15681	3.87058
chrXVI	+	633921	3.87058
chrVII	-	568661	3.87058
chrVIII	-	392253	3.87058
chrII	-	417972	3.87058
chrX	-	417089	3.87058
chrI	+	31002	3.57285
chrVI	-	167731	3.57285
chrVII	+	778015	3.57285
chrXV	-	566597	3.57285
chrXVI	+	511704	3.57285
chrXI	-	153121	3.27511
chrII	-	486858	3.27511
chrIV	-	1487091	2.97737
chrXIII	+	137321	2.97737
chrV	+	287565	2.97737
chrVI	+	199401	2.97737
chrXIII	-	897977	2.97737
chrXVI	+	880906	2.97737
chrXI	-	213308	2.8285
chrIII	-	273023	2.67963
chrX	+	683706	2.67963
chrXV	+	981505	2.67963
chrII	-	63370	2.3819
chrXV	-	277732	2.3819
chrIII	+	315873	1.48869
chrX	-	7731	1.48869

## Sheet: Supplementary Table 2
Candelli et al., Supplementary Table 2
Chromosome	Strand	Coordinate (5' end of T-rich ACS)	Total transcription over a 200nt window starting at coordinate
chrXIV	+	61694	130.707
chrXII	-	794207	74.732
chrXIII	+	634522	71.4569
chrVIII	+	168596	71.1592
chrXV	-	85365	69.6705
chrX	+	99505	69.3728
chrIV	+	253840	64.0135
chrXI	-	55865	63.7158
chrIV	-	86124	61.9293
chrXIV	-	89754	59.2497
chrXVI	-	43150	57.761
chrVII	-	977906	55.9746
chrIX	+	214732	52.104
chrXVI	+	749117	51.8063
chrXV	+	729795	51.5085
chrIV	+	1240919	48.5312
chrXIV	-	546145	46.447
chrXII	+	156700	45.2561
chrV	-	145713	42.8742
chrII	-	408003	41.6832
chrX	+	337048	37.8126
chrIV	+	1057887	36.3239
chrXII	+	1007235	35.4307
chrIX	+	357222	35.133
chrIV	-	640062	33.3466
chrIV	+	921736	33.0488
chrXII	+	1013785	33.0488
chrVII	-	388847	32.7511
chrV	+	212455	31.8579
chrIV	-	329741	31.2624
chrXVI	+	384592	30.9647
chrX	-	654244	30.9647
chrXII	-	888741	30.3692
chrIV	-	1166170	30.0715
chrXVI	+	289531	30.0715
chrX	+	298616	29.7737
chrXIII	+	805162	29.476
chrXIV	-	280062	27.9873
chrIX	-	136287	27.9873
chrXV	+	113894	27.9873
chrIV	-	484034	27.6896
chrVII	-	660002	27.3918
chrIV	-	567676	27.0941
chrIII	-	108968	27.0941
chrXI	+	98386	27.0941
chrXIV	-	250464	26.7963
chrX	-	67713	26.4986
chrXIII	+	468236	26.2009
chrII	+	757442	25.9031
chrXIII	-	94390	25.3077
chrVII	-	834667	25.0099
chrXIV	-	449533	24.7122
chrXV	+	766690	24.4145
chrXVI	+	684405	24.1167
chrXII	+	231250	23.819
chrXIV	-	169747	23.819
chrIV	+	1404322	23.5212
chrXII	-	459091	22.3303
chrIV	+	123676	21.7348
chrIX	-	412000	21.4371
chrXI	+	388662	21.1393
chrXIV	-	635830	21.1393
chrXVI	-	842851	20.8416
chrXIII	-	758417	20.5439
chrIV	-	555396	20.5439
chrVI	+	216469	20.5439
chrXIV	-	412438	20.5439
chrII	-	741741	20.5439
chrV	-	406902	19.0552
chrIX	-	105966	19.0552
chrIII	+	224854	19.0552
chrVIII	-	501945	18.7574
chrI	-	124522	18.7574
chrXIV	+	322000	18.4597
chrV	+	549585	18.162
chrIV	+	1276267	17.5665
chrXIII	+	31767	17.5665
chrXV	+	35713	17.2688
chrVII	-	421284	17.2688
chrXVI	-	695618	17.2688
chrXIV	-	691677	17.2688
chrIV	-	1110132	17.2688
chrXIII	+	611318	16.971
chrXII	-	450660	16.971
chrXII	-	1024151	16.0778
chrX	+	540302	15.7801
chrII	-	255040	15.7801
chrXIII	+	815391	15.4823
chrXIII	+	649361	15.4823
chrI	-	70433	15.4823
chrVII	+	715315	15.1846
chrIX	+	175170	14.8869
chrIV	+	408131	14.5891
chrV	-	59469	14.5891
chrXVI	+	73105	14.1425
chrXV	+	436792	13.6959
chrIV	-	1302755	13.6959
chrXV	-	874367	13.6959
chrII	+	622713	13.3982
chrIV	+	913856	12.8027
chrXIV	-	196224	12.8027
chrXII	+	659892	12.8027
chrXVI	-	933164	12.505
chrVIII	+	64300	12.505
chrV	-	173807	11.9095
chrXV	+	656702	11.9095
chrIII	+	132037	11.9095
chrVII	+	163240	11.9095
chrII	-	170222	11.6118
chrXI	-	612045	11.6118
chrIV	-	212593	11.314
chrII	+	28985	11.0163
chrVIII	-	447792	11.0163
chrX	+	711661	10.7185
chrXII	-	373328	10.7185
chrVII	-	352864	10.4208
chrX	-	736905	10.4208
chrXVI	+	116593	10.4208
chrXIII	+	371020	10.4208
chrVII	-	64457	10.1231
chrXIV	-	28653	9.82533
chrXV	-	337483	9.52759
chrII	-	237834	9.52759
chrVII	-	485113	9.52759
chrXII	-	513085	9.52759
chrXIV	+	609532	9.52759
chrVIII	+	245789	9.22985
chrI	+	159951	8.93212
chrII	-	198385	8.93212
chrIII	-	39591	8.63438
chrII	+	326153	8.63438
chrV	+	94056	8.63438
chrXIII	-	535769	8.63438
chrVII	-	508909	8.33664
chrI	+	31002	8.33664
chrVII	+	203975	8.0389
chrI	+	176232	8.0389
chrIII	+	74522	8.0389
chrXIII	+	772677	7.89004
chrXIV	-	561326	7.89004
chrXI	+	642412	7.74117
chrXV	+	783387	7.74117
chrVIII	-	133530	7.44343
chrXV	+	908307	7.14569
chrIV	+	1461899	7.14569
chrIV	+	702924	6.99682
chrV	+	353582	6.84796
chrXIV	+	499038	6.84796
chrXII	+	91466	6.55022
chrXIII	+	263126	6.25248
chrXII	-	412854	5.95474
chrXI	-	153121	5.95474
chrVII	-	568661	5.65701
chrXII	-	289421	5.35927
chrVIII	-	392253	5.35927
chrII	-	486858	5.06153
chrXV	+	72688	5.06153
chrIX	-	342028	4.7638
chrXIII	-	184017	4.7638
chrIV	-	505517	4.7638
chrX	-	417089	4.7638
chrXVI	-	777094	4.7638
chrXIII	+	137321	4.46606
chrII	-	417972	4.46606
chrIII	-	273023	4.46606
chrXV	+	167002	4.46606
chrXVI	+	633921	4.16832
chrVII	+	888415	4.16832
chrXV	+	981505	4.16832
chrVII	+	778015	3.87058
chrXI	+	416878	3.87058
chrIV	+	806100	3.87058
chrIV	-	1159450	3.87058
chrV	+	287565	3.87058
chrIV	-	15681	3.87058
chrXVI	+	511704	3.87058
chrIV	-	1487091	3.57285
chrXV	-	566597	3.27511
chrVI	-	167731	3.27511
chrXVI	+	880906	3.27511
chrII	-	63370	2.97737
chrX	+	729813	2.97737
chrXI	-	213308	2.67963
chrXIII	-	897977	2.67963
chrVI	+	199401	2.67963
chrX	+	683706	2.08416
chrXV	-	277732	2.08416
chrVIII	+	556137	1.78642
chrIII	+	315873	1.19095
chrX	-	7731	1.19095

## Sheet: Supplementary Table 3
Candelli et al., Supplementary Table 3
Chromosome	Strand	Coordinate (5' end of T-rich ACS)	Total transcription over a 200nt window starting at coordinate
chrXV	-	85365	69.6705
chrX	+	99505	69.3728
chrIV	+	253840	64.0135
chrXIV	-	89754	59.2497
chrXVI	-	43150	57.761
chrVII	-	977906	55.9746
chrIX	+	214732	52.104
chrXVI	+	749117	51.8063
chrXV	+	729795	51.5085
chrXII	+	156700	45.2561
chrV	-	145713	42.8742
chrII	-	408003	41.6832
chrIV	+	1057887	36.3239
chrXII	+	1007235	35.4307
chrIV	+	921736	33.0488
chrVII	-	388847	32.7511
chrXVI	+	384592	30.9647
chrXII	-	888741	30.3692
chrIV	-	1166170	30.0715
chrXIII	+	805162	29.476
chrIX	-	136287	27.9873
chrX	-	67713	26.4986
chrXII	+	231250	23.819
chrIV	+	1404322	23.5212
chrXIV	-	635830	21.1393
chrV	-	406902	19.0552
chrIII	+	224854	19.0552
chrII	-	255040	15.7801
chrXIII	+	649361	15.4823
chrV	-	59469	14.5891
chrIX	-	342028	4.7638
